# Supplementary material for: A New Ankylosaurid Dinosaur from the Upper Cretaceous (Kirtlandian) of New Mexico with Implications for Ankylosaurid Diversity in the Upper Cretaceous of Western North America
Source: PLoS One. 2014 Sep 24;9(9):e108804. doi: 10.1371/journal.pone.0108804 (PMC4177562; doi:10.1371/journal.pone.0108804)
Supplement: File S2 — Character-taxon matrix. (NEX) [file pone.0108804.s002.nex]

#NEXUS
[written Fri Sep 05 22:40:06 MDT 2014 by Mesquite  version 2.75 (build 564) at scolosaurus/192.168.1.64]

BEGIN TAXA;
	TITLE Taxa;
	DIMENSIONS NTAX=19;
	TAXLABELS
		Lesothosaurus_diagnosticus Scelidosaurus_harrisonii Stegosaurus_spp. Ankylosaurus_magniventris Anodontosaurus_lambei Euoplocephalus_tutus Gastonia_burgei 'New Mongolian taxon (Arbour et al. in press)' Panoplosaurus_mirus Pawpawsaurus_campbelli Nodocephalosaurus_kirtlandensis Pinacosaurus_grangeri Pinacosaurus_mephistocephalus Saichania_chulsanensis Scolosaurus_cutleri Talarurus_plicatospineus Tarchia_kielanae Tsagantegia_longicranialis Ziapelta_sanjuanensis 
	;

END;


BEGIN CHARACTERS;
	TITLE  Ziapelta;
	DIMENSIONS  NCHAR=154;
	FORMAT DATATYPE = STANDARD GAP = - MISSING = ? SYMBOLS = "  0 1 2 3";
	CHARSTATELABELS 
		1 'Antorbital fenestra: present (0); absent (1).', 2 'Lateral temporal fenestra, visible in lateral view: visible (0); not visible (1).', 3 'Supratemporal fenestra: open (0); closed (1).', 4 'Skull dimensions, including ornamentation: longer than wide (0); as wide, or wider than long (1).', 5 'Width of the posterior margin of the skull (including squamosal horns) relative to the maximum width across the orbits: greater or equal (0); less (1).', 6 'Size of occiput: higher than wide (0); wider than high (1). ', 7 'External nares, defined as the outermost rim of the nasal vestibule, opening faces: laterally (0); anterolaterally (1); anteriorly (2).', 8 'External nares, visible in dorsal view: visible (0); hidden (1).', 9 'Orbits, angle of orbital axis: <40� (0); >40� (1).', 10 'Antorbital region of the dorsal skull surface: flat (0); domed (1).', 11 'Development of the postocular shelf: not developed (0); completely separating orbit from temporal space (1).', 12 'Gap between palate and braincase: open (0); closed by a dorsal projection of the pterygoid (1). ', 13 'Dimensions of premaxillary palate: longer than wide (0) wider than long (1)', 14 'Shape of the premaxillary palate: sub-triangular (0); sub-quadrate (1); sub-oval (2). ', 15 '?V? or ?U?-shaped median indentation of the anterior margin of the premaxilla: absent (0); present (1). ', 16 'Caudoventral extension of premaxillary tomium in lateral view: ends anteriorly to the maxillary teeth (0); obscures anteriormost maxillary teeth (1).', 17 'Bone bordering anterior margin of internal nares: premaxilla (0) maxilla (1). ', 18 'Shape of the maxillary tooth row: straight (0); medially convex (1).', 19 'Maxillary tooth row position: lateral margin of skull (0); inset (1).', 20 'Distance between posteriormost extent of maxillary tooth rows relative to the width of the premaxillary beak: wider (0); narrower (1).', 21 'Anterior and posterior supraorbitals (recognisable by distinct regions of ornamentation above the orbit): absent (0); present (1).', 22 'Form of supraorbital ornamentation: boss-like, rounded laterally (0); sharp lateral rim, forming a ridge (1). ', 23 'Proportions of jugal orbital ramus: depth greater than transverse breadth (0); transverse breadth greater than depth (1). ', 24 'Shape of quadrate in lateral aspect: curved (anteriorly convex, posteriorly concave) (0); straight (1). ', 25 'Inclination of quadrate in lateral aspect: near vertical (0); almost 45� rostrolaterally (1).', 26 'Form of the anterior surface of the quadrate: transversely concave (0); not concave (1). ', 27 'Ventral projection of the mandibular process of the quadrate in lateral view: projects beyond the quadratojugal ornamentation (0); hidden by quadratojugal ornamentation (1). ', 28 'Form of quadrate mandibular extremity: symmetrical (0); medial condyle larger than lateral condyle (1).', 29 'Inclination of the articular surface of the quadrate condyle in posterior view: horizontal (0); ventromedially inclined at approximately 45� to horizontal (1).', 30 'Lateral ramus of the quadrate: present (0); absent (1). ', 31 'Dorsoventral depth of the pterygoid process of the quadrate: deep (0); shallow (1).', 32 'Contact between paroccipital process and quadrate: sutural (0); fused (1).', 33 'Contact between pterygoids: pterygoids separate caudomedially, forming an interpterygoid vacuity (0); pterygoids joined medially forming a pterygoid shield (1).', 34 'Direction of the pterygoid flange: anterolateral (0); anterior/parasagittal (1).', 35 'Contact between basipterygoid processes and pterygoid: sutural (0); fused (1).', 36 'Position of ventral margin of the pterygovomerine keel relative to alveolar ridge: dorsal (0); level (1).', 37 'Dorsal extent of median vomer lamina: does not meet skull roof (0); meets skull roof (1). ', 38 'Pterygoid foramen: absent (0); present (1).', 39 'Position of posterior margin of pterygoid body relative to the anterior margin of the quadrate condyle: anteriorly positioned (0); in transverse alignment (1).', 40 'Caudoventral secondary palate: absent (0); present (1). ', 41 'Posterior palatal foramen: absent (0); present (1).', 42 'Direction of paroccipital process extension: caudolateral (0); lateral (1).', 43 'Bones forming the occipital condyle: basioccipital and exoccipital (0); basioccipital only (1).', 44 'Length of basisphenoid relative to the basioccipital: longer (0); shorter or equal (1).', 45 'Form of basisphenoidal tuberosities: medially separated rounded rugose stubs (0); continuous transverse rugose ridge (1).', 46 'Size of basipterygoid processes: twice as long as wide or over (0); less than twice as long as wide (1).', 47 'Form of the cranial nerve foramina IX-XII: separate foramina (0); single foramen shared with the jugular vein (1). ', 48 'Direction of occipital condyle: posterior (0); posteroventral (1).', 49 'Direction of the foramen magnum: posterior (0); posteroventral (1).', 50 'Premaxillary teeth: present (0); absent (1). ', 51 'Cingula on maxillary and/or dentary teeth: absent (0); present (1).', 52 'Maxillary and/or dentary tooth crown shape: ?13 denticles, tooth crown pointed (0); <13 denticles, tooth crown rounded (1). ', 53 'Number of dentary teeth: <25 (0); ?25 (1).', 54 'Position of mandible articulation relative to mandibular adductor fossa: posterior (0); posteromedial (1).', 55 'Mandibular fenestra: present (0); absent (1).', 56 'Depth of the dentary symphysial ramus relative to half the maximum depth of the mandibular ramus in lateral view: deeper (0); shallower (1). ', 57 'Shape of dorsal margin of the dentary in lateral view: straight (0); sinuous (1).', 58 'Development of the coronoid process: not developed (0); distinct (1).', 59 'Position of glenoid for quadrate relative to mandibular axis: medially offset (0); in line (1). ', 60 'Size and projection of the retroarticular process: small with no dorsal projection (0); well developed with a dorsal projection (1).', 61 'Size of predentary ventral process: distinct, prong shaped process (0); rudimentary eminence (1).', 62 'Frontonasal and/or frontoparietal cranial ornamentation: absent (0) rugose, not differentiated into discrete polygons (caputegulae) (1), differentiated into discrete polygons (caputegulae) (2). ', 63 'A single large medial polygon of ornamentation in the parietal region: absent (0); present (1).', 64 '[Modified] Median nasal caputegulum (located posterior to the supranarial ornamentation, on the midline of the skull): absent (0), present, hexagonal (1), present, triangular (1).', 65 '[Modified] Majority of frontonasal and/or frontoparietal caputegulum relief: caputegulae absent (0), caputegulae concave or flat (1), caputegulae strongly bulbous (2). ', 66 'Projection of squamosal horns relative to the posterior margin of the dorsal surface of the skull: squamosal horns absent (0), horns do not project past posterior margin of skull in dorsal view (1), horns project past posterior margin of skull in dorsal view (2). ', 67 'Shape of quadratojugal horn in dorsal view: quadratojugal horn absent (0), horn U-shaped, with round distal edge (1), horn triangular, with pointed distal edge (2). ', 68 'Nuchal ornamentation (at posterior margin of skull roof): absent (0); present (1). ', 69 'Posterior projection of the nuchal shelf: does not obscure occiput in dorsal view (0); obscures occiput in dorsal view (1).', 70 'Length of mandibular caputegulum with respect to the length of the mandible: ornamentation absent (0), ornamentation less than or equal to half the length (0) over three quarters the length (1).', 71 'Type of articulation between the atlantal neural arch and intercentrum: open (0); fused in adult (1).', 72 'Type of contact between the atlantal neural arches: no median contact (0); median contact (1). ', 73 'Contact between atlas and axis: articulated (0); fused (1).', 74 'Dimensions of cervical vertebrae centra: anteroposteriorly longer than transverse width (0); anteroposteriorly shorter than transverse width (1). ', 75 'Ratio of maximum neural spine width to height in anterior cervicals:  <0.25 (0); ?0.25 (1).', 76 'Alignment of anterior and posterior faces of cervical centra: aligned (0); anterior face dorsal to posterior face (1); anterior face ventral to posterior face (2). ', 77 'Ratio of anteroposterior [dorsal] centrum length to posterior centrum height: >1.1 (0); <1.1 (1).', 78 'Longitudinal keel on ventral surface of dorsal centra: present (0); absent (1).', 79 'Cross sectional shape of neural canal in posterior dorsals: circular (0) elliptical, with long axis running dorsoventrally (1).', 80 'Shape of the proximal cross-section of the dorsal ribs: triangular (0); ?L?- or ?T?-shaped (1).', 81 'Attachment of dorsal ribs to posterior dorsal vertebrae: articulated (0); fused (1). ', 82 'Contact between posteriormost dorsal vertebrae: articulated (0); fused to form a presacral rod (1). ', 83 'Paravertebrae: absent (0); present (1).', 84 'Longitudinal groove in ventral surface of the sacrum: absent (0); present (1). ', 85 'Ratio of maximum distal width to height of the neural spines of proximal caudals: ?0.2 (0); >0.2 (1).', 86 'Direction of the transverse processes of proximal caudals: craniolaterally projecting (0); caudolaterally projecting (1); laterally projecting (2).', 87 'Persistence of transverse processes down the length of the caudal series: not present beyond the mid-length of the series (0); present beyond the mid-length of the series (1).', 88 'Attachment of haemal arches to their respective centra: articulated (0); fused (1).', 89 'Shape of distal caudal postzygapophyses: short with a sub-triangular end [wedge-shaped] (0); long with a rounded end [tongue shaped] (1). ', 90 'Extent of pre- and postzygapophyses over their adjacent centra in posterior vertebrae: extend over less than half the length of the adjacent centrum (0); extend over more than half the length of the adjacent centrum (1).', 91 'Shape of the posterior haemal arches: rounded haemal spine in lateral view with no contact between haemal arches (0); inverted ?T?-shaped haemal spine in lateral view, with contact between the ends of adjacent spines (1). ', 92 'Ossified tendons in distal region of tail: absent (0); present (1).', 93 'Dimensions of coracoid: longer than wide (0); wider than long or equal width and length (1).', 94 'Form of the anterior margin of the coracoid: convex (0); straight (1). ', 95 'Cranioventral process of coracoid: absent (0); present (1).', 96 'Size of coracoid glenoid relative to scapula glenoid: sub-equal (0); half the size (1). ', 97 'Contact between scapula and coracoid: articulated (0); fused (1). ', 98 'Scapula glenoid orientation: ventrolateral (0); ventral (1). ', 99 'Ventral process of scapula at the caudoventral margin of glenoid: absent (0); present (1). ', 100 'Form of the scapula acromion process: not developed or ridge-like along the dorsal border of the scapula (0) tab-like, perpendicular to scapular blade (1) flange-like and folded over towards the scapula glenoid (1) ridge terminating in a knob-like eminence (2). ', 101 'Orientation of the acromion process of scapula: directed away from the glenoid (0); directed towards scapula glenoid (1). ', 102 'Scapulocoracoid buttress: absent (0); present (1). ', 103 'Distal end of scapula shaft: narrow (0); expanded (1).', 104 'Contact between sternal plates: separate (0); fused (1). ', 105 'Separation of humeral head and deltopectoral crest in anterior view: continuous (0); separated by a distinct notch (1). ', 106 'Separation of humeral head and medial tubercle in anterior view: continuous (0); separated by a distinct notch (1).', 107 'Ratio of deltopectoral crest length to humeral length: ?0.5 (0); >0.5 (1).', 108 'Orientation of deltopectoral crest projection: lateral (0); anterolateral (1). ', 109 'Shape of the radial condyle of humerus round / proximal end of radius in end-on view: non-circular (0); circular (1). ', 110 'Ratio of the length of metacarpal V to metacarpal III: ?0.5 (0); >0.5 (1).', 111 'Manual digit number: 5 (0); 4 (1); 3 (2). ', 112 'Shape of manual and pedal ungual phalanges: claw shaped (0); hoof shaped (1).', 113 'Length of the preacetabular process of ilium as a percentage of total ilium length: ? 50% (0); > 50 %.', 114 'Angle of lateral deflection of the preacetabular process of the ilium: 10�?20� (0); 45� (1).', 115 'Orientation of the preacetabular portion of the ilium: near vertical (0); near horizontal (1).', 116 'Form of the preacetabular portion of the ilium: straight process (0); pronounced ventral curvature (1).', 117 'Lateral exposure of the acetabulum: exposed (0) acetabulum partially obscured as it is partially encircled by the distal margin of the ilium (1).', 118 'Perforation of the acetabulum: present, open acetabulum (0); absent, closed acetabulum (1). ', 119 'Postacetabular ilium length, relative to diameter of acetabulum: greater (0); smaller (1).', 120 'Shape of ischium: straight (0); ventrally flexed at mid-length (1).', 121 'Shape of the dorsal margin of ischium: straight or concave (0); convex (1). ', 122 'Angle between long axis of femoral head and long axis of shaft: <100� (0); 100� to 120� (1); >120� (2).', 123 'Separation of femoral head from greater trochanter: continuous (0); separated by a distinct notch or change in slope (1). ', 124 'Differentiation of the anterior trochanter of the femur: separated from femoral shaft by a deep groove laterally and dorsally (0); fused to femoral shaft (1).', 125 'Oblique ridge on lateral femoral shaft, distal to anterior trochanter: absent (0); present (1).', 126 'Form of the fourth trochanter: pendant (0); ridge-like (1).', 127 'Location of the fourth trochanter on the femoral shaft: proximal (0) distal, over half-way down the femoral shaft (1). ', 128 'Maximum distal width of the tibia, compared to the maximum proximal width: narrower (0); wider (1).', 129 'Contact between tibia and astragalus: articulated (0); fused, with suture obliterated (1).', 130 'Number of pedal digits: 5 (0); 4 (1); 3 (2).', 131 'Phalangeal number in pedal digit IV: 5 (0); ?4 (1).', 132 'Parasagittal row of keeled osteoderms situated on the dorsal aspect of the trunk: absent (0); present (1).', 133 'Number of distinct cervical pectoral bands: none (0); one (1); two (2).', 134 'Form of sacral armour: unfused (0), coossified osteoderm rosettes (1), coossified evenly-sized polygons (2). ', 135 'Small (<2 cm diameter), circular osteoderms posterolateral to orbit, along ventral edge of squamosal horn and/or along dorsal edge of quadratojugal horns: absent (0); present (1)', 136 'Form of cervical half rings: cervical half rings absent (0), composed of osteoderms that are either tightly adjacent to one another or coossified at the edges, forming arc over the cervical region (1), composed of osteoderms and underlying bony band segments, osteoderms may or may not cossify to the band, forming arc over the cervical region (2). ', 137 'Composition of first cervical half ring with band: no cervical half ring with band (0), first cervical half ring has 4 to 6 primary osteoderms only (1), first cervical half ring has 4 to 6 primary osteoderms surrounded by small (<2 cm diameter) circular secondary osteoderms (2). ', 138 'Form of caudal osteoderms: dorsoventrally compressed, triangular in dorsal view (0), or low cones (1).', 139 'Tail club knob shape: knob absent (0), major knob osteoderms semicircular in dorsal view (1), triangular in dorsal view (2).', 140 'Tail club knob proportions: knob absent (0), tail club knob length > width (1), length = width (2), width > length (3)', 141 'Shape of respiratory passage: straight or arched (0), with anterior (rostral) and posterior (caudal) loops (sensu Witmer and Ridgely 2008).', 142 'Lacrimal incisure (Mediolateral constriction behind the narial osteoderms/at the prefrontals, giving the skull an hourglass-shaped outline in dorsal view): absent (0) present (1)', 143 'Domed frontonasal caputegulae: domed caputegulae absent (0), rounded cones with circular bases (1) pyramidal with sharp edges (2)', 144 'Number of internarial caputegulae: none (0), 1 (1), more than 1 (2).', 145 'Supranarial caputegulae, notch dorsal to nasal vestibule: no caputegulae (0), notch absent (1), notch present (2). ', 146 'Loreal caputegulum in lateral view: no caputegulum (0) 1 caputegulum (0), more than 1 caputegulum (1)', 147 'Lacrimal caputegulum in lateral view: no caputegulum (0) 1 caputegulum (0), more than 1 caputegulum (1)', 148 'Prefrontal caputegulum: no caputegulum (0) small, flat (1), prominent, sharply pointed and pyramidal (2). ', 149 'Depth of jugal ramus relative to orbit height: jugal height is less than 15% orbit height (0), jugal height is more than 15% orbit height (1)', 150 'Supraorbital caputegulae, when viewed dorsally: no caputegulae (0), combine to form continuous edge (1), have distinct apices (2). ', 151 'Accessory postorbital ossification: absent (0), present (1) ', 152 'Quadratojugal horn: no horn (0) lacks distinct neck at base (1), has distinct neck at base (2). ', 153 'Squamosal horn: no horn (0) base has broad triangular cross-section and overall shape is pyramidal (1), base is oval in cross-section and overall shape is narrow, tapered cylinder (2)', 154 'New character: Number of caputegulae in frontonasal and prefrontal region: no caputegulae (0), 10 or fewer (1), 11 to 30 (2) more than 30 (3)' ; 
	MATRIX
	Lesothosaurus_diagnosticus                    00000000000000000000000000?00000000000000000?0000000000001?00000000000000001000000000?00000000000000000?00000000000000000100?000010000000?00?0000000?00000
	Scelidosaurus_harrisonii                      0000010000000?000010101000?1000000000???0001000??010001?1100?0000000000001011100000?00?00000000?0000000?11000??00010000000000000010110010?00?0000000?00000
	Stegosaurus_spp.                              1000100000000000001010100??1110000000000000101010110?001100000000000001?01121?11000010000000100001000000010101001010001001010100021100000?00?0000000?00000
	Ankylosaurus_magniventris                     11110101011111?111101111111111100001111111111101111011111001?201122112???11111111?0?00011111????1010010?10100??????0???012010111???12?021?1210001111110113
	Anodontosaurus_lambei                         1111012101111111111111111111111000011111111111011111?1111001?201112112?????????111?000?11111????????????001?????111011?01?01011112?1??122?23?0001111110113
	Euoplocephalus_tutus                          1111012111111111111111111111111000011111111111011111011111011201112112??011?1101110010011111011010100101001001?2111011101201011112112?02111210001111110113
	Gastonia_burgei                               10100110011111?110111011110011100001?011010100011100?1???????100012101110?1?1101010110?0001??????0010?0?110101?0111001010101010??111110??????0001000?10110
	'New Mongolian taxon (Arbour et al. in press)'111?01??0011??????1?1111111111110???1????11111?11????????????20?22210?????????????????????????????????????????????????????????????????1???????2??22212011?
	Panoplosaurus_mirus                           1010110000?1??0???1?101?01011111111??01??11101001111?1111?101210111102111??????1?1??????????10001102001?1101?1?2????????????????1??12?010????0000?11010101
	Pawpawsaurus_campbelli                        10101101001102?001101011100111111111011000110100001??1???????21021210?????????????????????????????????????????????????????????????????0??????0110211010112
	Nodocephalosaurus_kirtlandensis               111??1?????1??????1?11?1??11??????????????111????????????????20?222??????????????????0????????????????????????????????????????????????0??????01??11112011?
	Pinacosaurus_grangeri                         11110110111111110111111111111110000111010101110101110111110011?0022?11??01?211111100?001111101001??10?0100100102111011101201011112112?021012?1002??2020110
	Pinacosaurus_mephistocephalus                 11110?20111???????11111?0??????????????????????1?1110?1?10???????221111?????????110???011111????1111??0???10?10?1110???????????????12?021?1??0002??1010220
	Saichania_chulsanensis                        11110111101111111110111111111111000111011111111111110111110112002221121111121??11?0??00??????1??1?110?0110100102???????????????????12?122????0211111110112
	Scolosaurus_cutleri                           1111012?1????????11?111111111110?????????11111?11?10?????????20112211????????1???100?0011111001?1?1???0?001????211101100?????11?121120122112100?1111110113
	Talarurus_plicatospineus                      111101??001?????????11??1??????0?????????1110101?????????????20?21211?????121?011100000111110?101010000?0010010211101110120101111??12?02????101????1110?1?
	Tarchia_kielanae                              11110111101111?1?111111101011110000?0101?11111?10111011111011200222102????????????????????????????????????????????????????????????????1??????1221222021222
	Tsagantegia_longicranialis                    111001100011111111111111111111110001?0010111?101111?0????????20111211?????????????????????????????????????????????????????????????????0??????0011111110?12
	Ziapelta_sanjuanensis                         11110120111?11??1111111??????1?0?0?1???1?111???111???????????202{1 2}2?11??????????????????????????????????????????????????????????????1??022????0201111110?1?

;

END;
BEGIN MESQUITECHARMODELS;
	ProbModelSet * UNTITLED   =  'Mk1 (est.)':  1 -  154;
END;

BEGIN ASSUMPTIONS;
	TYPESET * UNTITLED   =  unord:  1 -  154;

END;

Begin MESQUITE;
		MESQUITESCRIPTVERSION 2;
		TITLE AUTO;
		tell ProjectCoordinator;
		timeSaved 1409978406663;
		getEmployee #mesquite.minimal.ManageTaxa.ManageTaxa;
		tell It;
			setID 0 4022142289709686726;
			tell It;
				setSelected  8;
				setDefaultOrder  0 1 2 3 18 5 27 15 4 26 7 8 9 10 21 11 6 13 31;
				attachments ;
			endTell;
		endTell;
		getEmployee #mesquite.charMatrices.ManageCharacters.ManageCharacters;
		tell It;
			setID 0 9012850029292029652;
			tell It;
				setDefaultOrder  0 1 2 3 4 5 6 7 8 9 10 11 13 14 15 16 17 19 20 21 22 23 25 26 27 28 29 30 31 32 33 34 35 36 37 38 39 40 41 42 43 44 46 47 48 49 50 52 53 54 55 56 57 58 59 60 61 63 64 65 66 68 69 70 71 72 76 77 78 79 80 81 82 83 84 85 86 87 88 89 90 91 92 93 95 96 97 98 99 100 101 102 103 104 105 106 107 108 109 110 111 112 113 114 115 116 117 118 119 120 121 122 123 124 125 126 127 128 129 130 131 132 133 134 135 136 137 138 139 140 141 142 144 146 152 179 155 180 181 182 162 150 148 149 147 187 156 157 175 158 159 160 173 153;
				attachments ;
			endTell;
			mqVersion 275;
			checksumv 0 3 1251731787 null  getNumChars 154 numChars 154 getNumTaxa 19 numTaxa 19   short true   bits 2305843009213693967   states 15   sumSquaresStatesOnly 7203.0 sumSquares -9.2233720368547727E18 longCompressibleToShort false usingShortMatrix true   NumFiles 1 NumMatrices 1;
			mqVersion;
		endTell;
		getWindow;
		tell It;
			suppress;
			setResourcesState false false 100;
			setPopoutState 400;
			setExplanationSize 0;
			setAnnotationSize 0;
			setFontIncAnnot 0;
			setFontIncExp 0;
			setSize 1366 649;
			setLocation -8 0;
			setFont SanSerif;
			setFontSize 10;
			getToolPalette;
			tell It;
			endTell;
			desuppress;
		endTell;
		getEmployee  #mesquite.charMatrices.BasicDataWindowCoord.BasicDataWindowCoord;
		tell It;
			showDataWindow #9012850029292029652 #mesquite.charMatrices.BasicDataWindowMaker.BasicDataWindowMaker;
			tell It;
				getWindow;
				tell It;
					getTable;
					tell It;
						rowNamesWidth 298;
					endTell;
					setExplanationSize 30;
					setAnnotationSize 20;
					setFontIncAnnot 0;
					setFontIncExp 0;
					setSize 1266 582;
					setLocation -8 0;
					setFont SanSerif;
					setFontSize 14;
					getToolPalette;
					tell It;
						setTool mesquite.charMatrices.BasicDataWindowMaker.BasicDataWindow.ibeam;
					endTell;
					setActive;
					setTool mesquite.charMatrices.BasicDataWindowMaker.BasicDataWindow.ibeam;
					colorCells  #mesquite.charMatrices.NoColor.NoColor;
					colorRowNames  #mesquite.charMatrices.TaxonGroupColor.TaxonGroupColor;
					colorColumnNames  #mesquite.charMatrices.CharGroupColor.CharGroupColor;
					colorText  #mesquite.charMatrices.NoColor.NoColor;
					setBackground White;
					toggleShowNames on;
					toggleShowTaxonNames on;
					toggleTight off;
					toggleThinRows off;
					toggleShowChanges on;
					toggleSeparateLines off;
					toggleShowStates on;
					toggleAutoWCharNames on;
					toggleAutoTaxonNames off;
					toggleShowDefaultCharNames off;
					toggleConstrainCW on;
					toggleBirdsEye off;
					toggleShowPaleGrid off;
					toggleShowPaleCellColors off;
					togglePaleInapplicable on;
					toggleShowBoldCellText off;
					toggleAllowAutosize on;
					toggleColorsPanel off;
					toggleDiagonal on;
					setDiagonalHeight 80;
					toggleLinkedScrolling on;
					toggleScrollLinkedTables off;
				endTell;
				showWindow;
				getWindow;
				tell It;
					forceAutosize;
				endTell;
				getEmployee #mesquite.charMatrices.ColorByState.ColorByState;
				tell It;
					setStateLimit 9;
					toggleUniformMaximum on;
				endTell;
				getEmployee #mesquite.charMatrices.ColorCells.ColorCells;
				tell It;
					setColor Red;
					removeColor off;
				endTell;
				getEmployee #mesquite.categ.StateNamesStrip.StateNamesStrip;
				tell It;
					showStrip off;
				endTell;
				getEmployee #mesquite.charMatrices.AnnotPanel.AnnotPanel;
				tell It;
					togglePanel off;
				endTell;
				getEmployee #mesquite.charMatrices.CharReferenceStrip.CharReferenceStrip;
				tell It;
					showStrip off;
				endTell;
				getEmployee #mesquite.charMatrices.QuickKeySelector.QuickKeySelector;
				tell It;
					autotabOff;
				endTell;
				getEmployee #mesquite.charMatrices.SelSummaryStrip.SelSummaryStrip;
				tell It;
					showStrip off;
				endTell;
				getEmployee #mesquite.categ.SmallStateNamesEditor.SmallStateNamesEditor;
				tell It;
					panelOpen true;
				endTell;
			endTell;
		endTell;
		endTell;
end;
